# Supplementary material for: Finite-element analysis-based design and efficacy assessment of a three-dimensional anisotropic heel cushioning pad for diabetic foot management
Source: Front Bioeng Biotechnol. 2025 Nov 19;13:1694935. doi: 10.3389/fbioe.2025.1694935 (PMC12673281; doi:10.3389/fbioe.2025.1694935)
Supplement: Supplementary file 3 [file DataSheet1.xlsx]

## Sheet: vertical compression
strain（%）	stress（kPa）
0	0
0.22	0.28
0.44	0.784
0.66	1.316
0.88	1.596
1.1	2.1
1.265	2.632
1.485	2.912
1.705	3.472
1.925	4.06
2.145	4.368
2.365	4.984
2.585	5.6
2.805	5.88
3.025	6.496
3.245	7.112
3.465	7.392
3.685	8.008
3.905	8.624
4.125	8.932
4.345	9.576
4.565	10.248
4.785	10.584
5.005	11.256
5.17	11.9
5.39	12.236
5.61	12.908
5.83	13.58
6.05	13.916
6.27	14.588
6.49	15.232
6.71	15.624
6.93	16.38
7.15	17.136
7.315	17.528
7.535	18.284
7.755	19.04
7.975	19.432
8.195	20.188
8.415	20.944
8.635	21.336
8.8	22.092
9.02	22.876
9.24	23.296
9.46	24.136
9.68	24.948
9.9	25.368
10.065	26.18
10.285	27.02
10.505	27.412
10.725	28.252
10.945	29.064
11.11	29.484
11.33	30.296
11.55	31.108
11.77	31.5
11.935	32.312
12.155	33.124
12.375	33.516
12.595	34.328
12.76	35.14
12.98	35.532
13.2	36.344
13.365	37.156
13.585	37.548
13.805	38.332
14.025	39.06
14.19	39.452
14.41	40.208
14.63	40.936
14.795	41.328
15.015	42.084
15.235	42.812
15.4	43.204
15.62	43.96
15.84	44.688
16.005	45.08
16.225	45.78
16.445	46.508
16.61	46.872
16.83	47.6
17.05	48.328
17.215	48.664
17.435	49.392
17.655	50.12
17.82	50.484
18.04	51.212
18.26	51.912
18.48	52.276
18.645	52.976
18.865	53.676
19.085	54.04
19.305	54.74
19.525	55.44
19.745	55.804
19.91	56.504
20.13	57.204
20.35	57.54
20.57	58.24
20.79	58.912
21.01	59.248
21.23	59.892
21.45	60.508
21.615	60.844
21.78	61.488
22	62.104
22.165	62.44
22.33	63.084
22.55	63.7
22.715	64.036
22.88	64.68
23.1	65.184
23.265	65.436
23.43	65.968
23.595	66.22
23.815	66.724
23.98	67.256
24.145	67.508
24.31	68.012
24.53	68.516
24.695	68.796
24.86	69.3
25.025	69.748
25.245	69.916
25.41	70.308
25.575	70.672
25.74	70.868
25.96	71.232
26.125	71.596
26.29	71.792
26.51	72.156
26.675	72.548
26.84	72.716
27.06	73.108
27.225	73.416
27.39	73.556
27.61	73.892
27.775	74.2
27.94	74.34
28.16	74.676
28.325	74.984
28.545	75.124
28.71	75.46
28.93	75.768
29.095	75.908
29.315	76.216
29.48	76.524
29.7	76.664
29.865	76.944
30.085	77.252
30.305	77.392
30.47	77.7
30.69	77.98
30.91	78.12
31.13	78.428
31.295	78.708
31.515	78.848
31.735	79.1
31.955	79.352
32.175	79.464
32.34	79.716
32.56	79.94
32.78	80.08
33	80.304
33.22	80.556
33.44	80.668
33.66	80.92
33.935	81.172
34.155	81.284
34.375	81.48
34.595	81.704
34.815	81.788
35.09	82.012
35.31	82.208
35.53	82.32
35.75	82.544
36.025	82.74
36.245	82.852
36.52	83.076
36.74	83.272
37.015	83.412
37.235	83.636
37.51	83.86
37.785	83.972
38.005	84.196
38.28	84.42
38.555	84.532
38.775	84.756
39.05	84.98
39.325	85.092
39.6	85.316
39.875	85.596
40.095	85.708
40.37	85.988
40.645	86.24
40.92	86.38
41.195	86.632
41.47	86.884
41.745	87.024
42.02	87.304
42.295	87.556
42.57	87.696
42.845	87.948
43.12	88.256
43.395	88.396
43.67	88.676
43.945	88.956
44.275	89.096
44.55	89.376
44.825	89.684
45.1	89.824
45.375	90.104
45.65	90.384
45.925	90.524
46.2	90.86
46.475	91.168
46.75	91.336
47.025	91.644
47.3	91.98
47.575	92.148
47.85	92.456
48.125	92.792
48.4	92.932
48.675	93.268
48.95	93.576
49.225	93.8
49.5	94.192
49.775	94.584
49.995	94.78
50.27	95.172
50.545	95.592
50.765	95.788
51.04	96.18
51.315	96.572
51.535	96.796
51.81	97.188
52.03	97.636
52.305	97.888
52.525	98.364
52.8	98.868
53.02	99.12
53.24	99.624
53.46	100.1
53.735	100.352
53.955	100.856
54.175	101.36
54.395	101.584
54.615	102.088
54.835	102.62
55.055	102.872
55.275	103.404
55.495	103.936
55.715	104.216
55.88	104.748
56.1	105.252
56.32	105.532
56.485	106.064
56.705	106.596
56.925	106.848
57.09	107.38
57.31	107.912
57.475	108.164
57.695	108.696
57.86	109.228
58.025	109.508
58.245	110.04
58.41	110.544
58.575	110.824
58.74	111.356
58.96	111.888
59.125	112.14
59.29	112.672
59.455	113.204
59.62	113.484
59.785	114.016
59.95	114.548
60.115	114.8
60.225	115.332
60.39	115.892
60.555	116.144
60.72	116.676
60.83	117.208
60.995	117.46
61.16	117.936
61.27	118.412
61.435	118.664
61.545	119.14
61.655	119.644
61.82	119.868
61.93	120.372
62.04	120.848
62.15	121.072
62.315	121.576
62.425	121.996
62.535	122.164
62.645	122.5
62.755	122.836
62.81	123.004
62.92	123.34
63.03	123.704
63.14	123.872
63.195	124.208
63.305	124.544
63.36	124.712
63.47	125.076
63.525	125.188
63.635	125.244
63.745	125.356
63.8	125.496
63.855	125.552
63.91	125.664
64.02	125.776
64.02	125.832
64.075	125.972
64.13	126.084
64.185	126.14
64.24	126.168
64.295	126.084
64.295	126.028
64.35	125.944
64.35	125.86
64.405	125.832
64.46	125.748
64.46	125.664
64.515	125.608
64.515	125.524
64.515	125.44
64.57	125.412
64.57	125.216
64.57	125.048
64.625	124.936
64.625	124.74
64.625	124.572
64.625	124.46
64.625	124.292
64.625	124.096
64.68	124.012
64.68	123.816
64.68	123.704
64.68	123.508
64.68	123.228
64.68	123.116
64.68	122.864
64.68	122.612
64.625	122.472
64.625	122.22
64.625	121.968
64.625	121.828
64.625	121.576
64.625	121.324
64.625	121.212
64.57	120.848
64.57	120.512
64.57	120.344
64.515	120.008
64.515	119.644
64.515	119.476
64.46	119.14
64.46	118.776
64.46	118.608
64.405	118.272
64.405	117.908
64.35	117.684
64.35	117.208
64.295	116.732
64.24	116.508
64.24	116.032
64.185	115.556
64.13	115.332
64.13	114.856
64.075	114.38
63.965	114.128
63.91	113.68
63.855	113.148
63.8	112.896
63.745	112.336
63.69	111.804
63.635	111.524
63.525	110.992
63.47	110.46
63.415	110.18
63.36	109.648
63.25	109.116
63.14	108.836
63.085	108.304
62.975	107.744
62.92	107.492
62.81	106.96
62.7	106.428
62.59	106.148
62.48	105.616
62.37	105.084
62.315	104.832
62.205	104.3
62.04	103.768
61.93	103.488
61.82	102.984
61.71	102.508
61.545	102.256
61.435	101.78
61.16	101.304
61.05	101.052
60.885	100.576
60.72	100.072
60.61	99.848
60.445	99.372
60.28	98.868
60.115	98.644
59.95	98.224
59.785	97.832
59.675	97.636
59.455	97.216
59.29	96.824
59.125	96.628
58.96	96.236
58.795	95.816
58.63	95.62
58.41	95.228
58.245	94.808
58.025	94.34
57.86	93.732
57.64	93.096
57.475	92.628
57.255	91.992
57.09	91.384
56.87	90.916
56.65	90.28
56.485	89.644
56.265	89.176
56.045	88.568
55.825	87.96
55.605	87.492
55.165	86.912
55	86.304
54.725	85.864
54.505	85.256
54.285	84.676
54.065	84.236
53.845	83.628
53.625	83.048
53.405	82.58
53.13	82
52.91	81.42
52.69	80.98
52.47	80.4
52.195	79.82
51.975	79.38
51.755	78.828
51.48	78.248
51.26	77.808
50.985	77.228
50.765	76.648
50.545	76.208
50.27	75.656
50.05	75.132
49.83	74.72
49.555	74.168
49.335	73.644
49.06	73.232
48.84	72.68
48.62	72.156
48.125	71.744
47.905	71.22
47.685	70.668
47.465	70.256
47.19	69.76
46.97	69.264
46.75	68.88
46.53	68.384
46.31	67.888
46.09	67.504
45.87	67.008
45.65	66.512
45.43	66.1
45.21	65.604
44.99	65.136
44.77	64.724
44.55	64.2
44.33	63.676
44.11	63.264
43.89	62.768
43.725	62.244
43.505	61.832
43.285	61.308
43.12	60.812
42.9	60.4
42.68	59.876
42.515	59.324
42.295	58.884
42.13	58.276
41.965	57.696
41.745	57.228
41.58	56.648
41.36	56.04
41.195	55.6
41.03	54.992
40.645	54.412
40.48	53.972
40.315	53.364
40.15	52.7
39.985	52.204
39.82	51.54
39.655	50.876
39.49	50.38
39.325	49.716
39.16	49.052
38.995	48.556
38.83	47.892
38.555	47.228
38.39	47.032
38.225	46.8007
38.06	46.5694
37.95	46.5341
37.785	46.2749
37.62	46.0436
37.455	46.0083
37.345	45.777
37.18	45.5177
37.015	45.4824
36.905	45.2511
36.74	45.0199
36.575	44.9846
36.41	44.7533
36.3	44.522
36.135	44.4867
35.97	44.2554
35.86	44.0241
35.695	43.9889
35.53	43.7576
35.42	43.5263
35.255	43.491
35.09	43.2597
34.925	43.0284
34.815	42.9931
34.65	42.7619
34.32	42.5306
34.155	42.4953
34.045	42.236
33.88	42.0047
33.715	41.9694
33.55	41.7381
33.385	41.5069
33.275	41.4716
33.11	41.2123
32.945	40.953
32.78	40.8897
32.615	40.6024
32.45	40.3151
32.34	40.2519
32.175	39.9646
32.01	39.6493
31.845	39.586
31.68	39.2987
31.515	39.0114
31.35	38.9481
31.185	38.6609
31.075	38.2896
30.91	38.1703
30.745	37.799
30.58	37.4277
30.415	37.3364
30.085	36.9651
29.92	36.5939
29.755	36.4746
29.535	36.1033
29.37	36.012
29.205	35.6407
28.985	35.2414
28.71	35.1221
28.49	34.6949
28.27	34.2676
27.995	34.1483
27.775	33.721
27.5	33.3217
27.28	33.1744
27.005	32.7751
26.785	32.3479
26.51	32.2286
26.235	31.8013
25.74	31.374
25.52	31.2267
25.245	30.7994
25.025	30.3441
24.75	30.1969
24.53	29.7696
24.255	29.3423
24.035	29.195
23.76	28.7397
23.54	28.3124
23.265	28.1651
23.045	27.6819
22.77	27.1986
22.55	27.0233
22.275	26.512
22.055	26.0007
21.78	25.8254
21.56	25.3141
21.285	24.8309
21.01	24.6556
20.79	24.1443
20.515	23.633
20.295	23.4577
20.02	22.8624
19.745	22.2671
19.525	22.0639
19.03	21.4406
18.755	20.8453
18.48	20.642
18.26	20.0467
17.985	19.4514
17.71	19.2201
17.49	18.6249
17.215	18.0296
16.94	17.7703
16.665	17.119
16.445	16.4677
16.17	16.2084
15.895	15.5571
15.62	14.9059
15.4	14.6746
15.125	13.9953
14.85	13.344
14.575	13.1127
14.3	12.4334
14.08	11.8101
13.805	11.6069
13.53	11.0116
13.255	10.4443
12.98	10.213
12.705	9.61771
12.43	9.05043
12.155	8.81914
11.88	8.25186
11.605	7.65657
11.33	7.45329
11.055	6.858
10.78	6.45871
10.23	6.33943
9.955	5.96814
9.68	5.56886
9.405	5.44957
9.13	5.05029
8.855	4.679
8.58	4.55971
8.305	4.16043
8.03	3.76114
7.755	3.66986
7.48	3.32657
7.15	3.03929
6.875	2.976
6.6	2.71671
6.325	2.42943
6.05	2.36614
5.775	2.07886
5.445	1.81957
5.17	1.75629
4.895	1.469
4.62	1.20971
4.345	1.14643
4.015	0.887143
3.74	0.655857
3.465	0.620571
3.19	0.389286
2.86	0.13
2.585	0.104238
2.15417	0.0866379
1.72333	0.0690382
1.2925	0.0514385
0.861667	0.0338389
0.430833	0.0162392
0	0

## Sheet: anteroposterior shear
strain（%）	stress（kPa）
0	0.0182
0.001	0.0294
0.002	0.0518
0.004	0.063
0.005	0.0854
0.007	0.1064
0.008	0.1176
0.009	0.14
0.011	0.1624
0.012	0.1736
0.014	0.196
0.015	0.2072
0.017	0.2296
0.018	0.2562
0.019	0.2688
0.021	0.2968
0.022	0.3094
0.024	0.336
0.025	0.364
0.027	0.3766
0.028	0.4032
0.03	0.4312
0.031	0.4438
0.033	0.4704
0.034	0.4844
0.036	0.5152
0.037	0.5446
0.039	0.56
0.04	0.5908
0.042	0.6062
0.043	0.637
0.045	0.6678
0.046	0.6818
0.048	0.7126
0.049	0.728
0.051	0.7588
0.052	0.7896
0.054	0.8064
0.055	0.8386
0.057	0.8708
0.058	0.8862
0.06	0.9184
0.061	0.9352
0.063	0.9674
0.064	0.9996
0.066	1.0164
0.067	1.0486
0.069	1.064
0.07	1.0976
0.072	1.1312
0.074	1.148
0.075	1.1816
0.077	1.2152
0.078	1.232
0.08	1.2656
0.081	1.2824
0.083	1.316
0.084	1.3496
0.086	1.3664
0.087	1.4
0.089	1.4168
0.091	1.449
0.092	1.4826
0.094	1.4994
0.095	1.5316
0.097	1.5652
0.098	1.582
0.1	1.6142
0.101	1.631
0.103	1.6646
0.105	1.6968
0.106	1.7136
0.108	1.7402
0.109	1.7542
0.111	1.7822
0.112	1.8088
0.114	1.8228
0.115	1.8508
0.117	1.8634
0.119	1.8914
0.12	1.918
0.122	1.932
0.123	1.96
0.125	1.9852
0.126	1.9964
0.128	2.0188
0.13	2.03
0.131	2.0538
0.133	2.0762
0.134	2.0874
0.136	2.1112
0.138	2.1224
0.139	2.1448
0.141	2.1686
0.143	2.1798
0.145	2.2008
0.146	2.2218
0.148	2.2316
0.15	2.2512
0.152	2.261
0.154	2.282
0.156	2.3016
0.158	2.3114
0.16	2.331
0.162	2.3408
0.164	2.3618
0.167	2.3814
0.169	2.3898
0.171	2.4066
0.173	2.4234
0.176	2.4318
0.178	2.4486
0.18	2.457
0.182	2.4738
0.184	2.4906
0.187	2.499
0.189	2.5158
0.191	2.5242
0.193	2.541
0.196	2.5564
0.198	2.5634
0.2	2.5788
0.202	2.5858
0.205	2.6012
0.207	2.6152
0.209	2.6236
0.211	2.6376
0.214	2.653
0.216	2.66
0.218	2.6754
0.22	2.6824
0.223	2.6964
0.225	2.709
0.227001	2.716
0.229	2.73
0.231	2.7356
0.233	2.7496
0.235	2.7636
0.238	2.7692
0.24	2.7832
0.242	2.7972
0.244	2.8028
0.246	2.8168
0.248	2.8224
0.25	2.835
0.252	2.8462
0.254	2.8532
0.256	2.8644
0.258	2.8714
0.259	2.884
0.261	2.8952
0.263	2.9022
0.265	2.9134
0.267	2.926
0.269	2.933
0.271	2.9456
0.273	2.9526
0.274	2.9666
0.276	2.9806
0.278	2.9862
0.28	3.0002
0.282	3.0072
0.283	3.0198
0.285	3.0338
0.287	3.0408
0.289	3.0534
0.291	3.0688
0.292	3.0772
0.294	3.0926
0.296	3.0996
0.298	3.115
0.3	3.1304
0.301	3.1388
0.303	3.1542
0.305	3.1612
0.307	3.1766
0.309	3.192
0.311	3.2004
0.313	3.213
0.315	3.22
0.317	3.234
0.319	3.2466
0.321	3.2536
0.324	3.2676
0.326	3.2802
0.328	3.2872
0.33	3.3012
0.333	3.3068
0.335	3.3208
0.338	3.3334
0.341	3.3404
0.343	3.3516
0.346	3.3586
0.348	3.3698
0.351	3.3824
0.354	3.388
0.357	3.4006
0.36	3.4132
0.363	3.4188
0.366	3.4314
0.369	3.437
0.372	3.4496
0.375	3.4622
0.379	3.4678
0.382	3.4804
0.385	3.4874
0.389	3.5
0.392	3.5112
0.396	3.5182
0.399	3.5308
0.403	3.5434
0.406	3.549
0.41	3.5616
0.414	3.5672
0.418	3.5798
0.422	3.5924
0.425	3.598
0.429	3.6106
0.433	3.6162
0.437	3.6288
0.441	3.64
0.446	3.647
0.45	3.6582
0.454	3.6652
0.458	3.6764
0.462	3.689
0.467	3.6946
0.471	3.7058
0.475	3.717
0.479	3.7226
0.484	3.7338
0.489	3.7408
0.493	3.752
0.498	3.7632
0.502	3.7688
0.507	3.78
0.511	3.7856
0.516	3.8164
0.521	3.8458
0.526	3.8612
0.53	3.8906
0.535	3.9214
0.54	3.9354
0.545	3.9662
0.55	3.9816
0.555	4.011
0.56	4.0404
0.565	4.0558
0.571	4.0852
0.576	4.0978
0.581	4.1258
0.586	4.1538
0.591	4.1664
0.597	4.1944
0.602	4.221
0.607	4.235
0.612	4.263
0.618	4.277
0.623	4.3036
0.628	4.3316
0.633	4.3428
0.638	4.3652
0.643	4.3778
0.648	4.4002
0.654	4.424
0.659	4.4352
0.664	4.4576
0.668	4.4702
0.673	4.4926
0.678	4.5164
0.683	4.5276
0.688	4.55
0.693	4.5766
0.697	4.5892
0.702	4.6144
0.707	4.627
0.711	4.6536
0.716	4.6788
0.721	4.6914
0.725	4.718
0.73	4.7306
0.734	4.7558
0.739	4.7824
0.743	4.795
0.747	4.8258
0.752	4.858
0.756	4.8734
0.761	4.9042
0.765	4.9196
0.77	4.9518
0.774	4.9826
0.778	4.998
0.783	5.0302
0.787	5.0456
0.791	5.0764
0.796	5.103
0.8	5.1128
0.804	5.1324
0.808	5.152
0.812	5.1618
0.817	5.1814
0.821	5.1912
0.825	5.2122
0.829	5.2318
0.833	5.2416
0.837	5.2612
0.841	5.271
0.845	5.2864
0.848	5.2976
0.852	5.3032
0.856	5.313
0.86	5.3242
0.863	5.3298
0.867	5.341
0.87	5.3466
0.874	5.3564
0.877	5.3676
0.88	5.3732
0.884	5.3844
0.887	5.3886
0.89	5.397
0.893	5.4068
0.896	5.411
0.899	5.4194
0.902	5.4236
0.905	5.4334
0.907	5.4418
0.91	5.446
0.912	5.4558
0.915	5.4642
0.917	5.4684
0.92	5.474
0.922	5.4768
0.924	5.481
0.926	5.4866
0.928	5.4894
0.93	5.495
0.932	5.4978
0.934	5.502
0.935	5.5076
0.937	5.5104
0.939	5.516
0.94	5.5188
0.942	5.5202
0.943	5.5216
0.945	5.5216
0.946	5.523
0.947	5.5244
0.949	5.5258
0.95	5.5272
0.951	5.5272
0.952	5.5286
0.953	5.53
0.954	5.5314
0.955	5.5314
0.956	5.5328
0.956	5.5328
0.957	5.5342
0.957	5.5342
0.958	5.5356
0.959	5.5356
0.959	5.5356
0.959	5.537
0.96	5.537
0.96	5.5384
0.96	5.5384
0.96	5.53
0.961	5.5132
0.961	5.5048
0.961	5.488
0.961	5.4698
0.961	5.4614
0.961	5.4446
0.961	5.4278
0.961	5.4194
0.961	5.4012
0.961	5.3928
0.961	5.376
0.961	5.3536
0.961	5.3424
0.962	5.32
0.962	5.3088
0.962	5.2864
0.962	5.264
0.962	5.2528
0.962	5.2304
0.962	5.2066
0.961	5.1954
0.961	5.173
0.961	5.1618
0.961	5.1408
0.961	5.1198
0.961	5.1086
0.961	5.0876
0.961	5.0764
0.961	5.0554
0.961	5.033
0.961	5.0232
0.961	5.0022
0.961	4.9798
0.96	4.97
0.96	4.9476
0.96	4.9364
0.96	4.914
0.96	4.893
0.96	4.8818
0.959	4.8594
0.959	4.8482
0.959	4.8258
0.959	4.8048
0.959	4.7936
0.958	4.7712
0.958	4.7488
0.958	4.739
0.957	4.718
0.957	4.7068
0.957	4.6858
0.956	4.6648
0.956	4.6536
0.955	4.6326
0.955	4.6228
0.955	4.6018
0.954	4.5808
0.954	4.5696
0.953	4.5486
0.953	4.5402
0.952	4.5234
0.952	4.5052
0.951	4.4968
0.95	4.48
0.95	4.4632
0.949	4.4548
0.949	4.4366
0.948	4.4282
0.947	4.4114
0.947	4.3946
0.946	4.3862
0.945	4.3708
0.945	4.3638
0.944	4.3498
0.944	4.3358
0.943	4.3288
0.942	4.3148
0.942	4.3008
0.941	4.2938
0.94	4.2784
0.94	4.2714
0.939	4.2574
0.938	4.2434
0.938	4.235
0.937	4.2196
0.936	4.2126
0.936	4.1972
0.935	4.1818
0.934	4.1748
0.934	4.1594
0.933	4.144
0.932	4.137
0.932	4.1216
0.931	4.1146
0.93	4.0978
0.93	4.0796
0.929	4.0712
0.928	4.0544
0.928	4.046
0.927	4.0278
0.926	4.011
0.925	4.0012
0.925	3.9844
0.924	3.976
0.923	3.9578
0.922	3.941
0.921	3.9312
0.921	3.913
0.92	3.8934
0.919	3.885
0.918	3.8654
0.917	3.857
0.916	3.8374
0.915	3.8192
0.914	3.8094
0.913	3.7912
0.912	3.7814
0.911	3.7632
0.909	3.745
0.908	3.7366
0.907	3.7184
0.906	3.7016
0.904	3.6932
0.903	3.675
0.902	3.6666
0.9	3.6484
0.899	3.6316
0.898	3.6218
0.896	3.605
0.895	3.5952
0.893	3.5798
0.892	3.563
0.89	3.556
0.889	3.5392
0.887	3.5224
0.885	3.5154
0.884	3.4986
0.882	3.4902
0.881	3.4748
0.879	3.458
0.877	3.4496
0.875	3.4342
0.874	3.4258
0.872	3.409
0.87	3.3922
0.869	3.3838
0.867	3.3684
0.865	3.36
0.863	3.3432
0.861	3.3264
0.859	3.318
0.858	3.3026
0.856	3.2858
0.854	3.2774
0.852	3.262
0.85	3.255
0.848	3.2396
0.846	3.2242
0.844	3.2158
0.842	3.2004
0.84	3.1934
0.838	3.178
0.836	3.1626
0.834	3.1542
0.831	3.1388
0.829	3.1276
0.827	3.1206
0.825	3.1094
0.823	3.1038
0.82	3.0912
0.818	3.0786
0.815	3.073
0.813	3.0618
0.811	3.0548
0.808	3.0436
0.806	3.031
0.803	3.0254
0.8	3.017
0.797	3.0086
0.795	3.0044
0.792	2.996
0.789	2.9918
0.786	2.9834
0.783	2.975
0.78	2.9708
0.777	2.9624
0.774	2.9582
0.771	2.9498
0.768	2.94
0.765	2.9358
0.761	2.9274
0.758	2.919
0.755	2.9134
0.751	2.905
0.748	2.9008
0.744	2.8924
0.741	2.8826
0.737	2.8784
0.733	2.87
0.73	2.8658
0.726	2.8546
0.722	2.842
0.718	2.835
0.714	2.8224
0.71	2.8154
0.706	2.8014
0.702	2.7888
0.698	2.7818
0.694	2.7692
0.69	2.7552
0.685	2.7496
0.681	2.7356
0.676	2.7272
0.671	2.709
0.665	2.6908
0.66	2.681
0.655	2.6628
0.649	2.6544
0.644	2.6362
0.639	2.618
0.633	2.6082
0.628	2.59
0.622	2.5718
0.617	2.562
0.612	2.5396
0.606	2.527
0.601	2.5032
0.596	2.4794
0.59	2.4682
0.585	2.4444
0.58	2.4332
0.575	2.4094
0.569	2.3856
0.564	2.373
0.559	2.3506
0.554	2.324
0.548	2.3086
0.543	2.2792
0.538	2.2652
0.533	2.2358
0.528	2.2064
0.522	2.1924
0.517	2.163
0.512	2.1476
0.507	2.1182
0.501	2.0888
0.496	2.0748
0.491	2.0426
0.486	2.0244
0.48	1.9894
0.475	1.953
0.47	1.9348
0.465	1.8998
0.459	1.8648
0.454	1.8466
0.449	1.8116
0.443	1.7934
0.438	1.7584
0.433	1.722
0.427	1.7024
0.422	1.6646
0.417	1.6464
0.411	1.6072
0.406	1.5694
0.401	1.5498
0.395	1.512
0.39	1.4742
0.384	1.4546
0.379	1.4168
0.373	1.3972
0.368	1.3594
0.363	1.3244
0.357	1.3062
0.352	1.2698
0.346	1.2516
0.341	1.2166
0.335	1.1802
0.33	1.162
0.324	1.127
0.318	1.0906
0.313	1.0724
0.307	1.0374
0.302	1.0192
0.296	0.987
0.291	0.9548
0.285	0.9394
0.279	0.9072
0.274	0.8918
0.268	0.8596
0.263	0.8274
0.257	0.812
0.251	0.7798
0.246	0.7644
0.24	0.7322
0.234	0.7028
0.229	0.6888
0.223	0.6622
0.217	0.6356
0.211	0.623
0.206	0.5964
0.2	0.5824
0.194	0.5558
0.188	0.5292
0.183	0.5152
0.177	0.4886
0.171	0.476
0.165	0.4522
0.16	0.4312
0.154	0.4214
0.148	0.4004
0.142	0.3794
0.136	0.3696
0.131	0.3486
0.125	0.3388
0.113636	0.308
0.102273	0.2772
0.0909091	0.2464
0.0795455	0.2156
0.0681818	0.1848
0.0568182	0.154
0.0454545	0.1232
0.0340909	0.0924
0.0227273	0.0616
0.0113636	0.0308
0	0

## Sheet: mediolateral shear
strain（%）	stress（kPa）
0	0
0.00293263	0.0396
0.00586526	0.08184
0.00879789	0.12144
0.0117305	0.16104
0.0146632	0.20328
0.0175958	0.24816
0.0205284	0.2904
0.0234611	0.33264
0.0263937	0.37752
0.0293263	0.41976
0.0322589	0.4488
0.0351916	0.49632
0.0381242	0.54648
0.0410568	0.59664
0.0439895	0.64416
0.0469221	0.69432
0.0498547	0.74448
0.0527874	0.79464
0.05572	0.84744
0.0586526	0.90024
0.0615853	0.95304
0.0645179	1.00584
0.0674505	1.05864
0.0703832	1.11144
0.0733158	1.16688
0.0762484	1.21968
0.0791811	1.27248
0.0821137	1.32792
0.0850463	1.38072
0.0879789	1.43616
0.0909116	1.4916
0.0938442	1.5444
0.0967768	1.59984
0.0997095	1.65528
0.102642	1.71072
0.105575	1.76616
0.108507	1.8216
0.11144	1.87968
0.114373	1.9404
0.117305	1.97736
0.120238	2.03544
0.123171	2.09352
0.126103	2.1516
0.129036	2.20968
0.131968	2.26776
0.134901	2.32584
0.137834	2.38392
0.140766	2.43936
0.143699	2.49744
0.146632	2.55288
0.149564	2.60832
0.152497	2.66376
0.155429	2.7192
0.158362	2.77464
0.161295	2.83008
0.164227	2.88288
0.16716	2.93304
0.17052	2.98584
0.17472	3.036
0.17808	3.08616
0.18228	3.13632
0.18564	3.18648
0.189	3.23136
0.19236	3.27624
0.19572	3.32112
0.19908	3.366
0.2016	3.40824
0.20328	3.45312
0.2058	3.48216
0.20748	3.52176
0.21	3.56136
0.21168	3.60096
0.21336	3.6432
0.21588	3.6828
0.2184	3.7224
0.22008	3.75936
0.2226	3.79896
0.22428	3.83592
0.2268	3.87552
0.22932	3.91248
0.23184	3.94944
0.235452	3.98904
0.239064	4.02864
0.242676	4.06824
0.246288	4.10784
0.2499	4.14744
0.253512	4.18704
0.257124	4.22664
0.260736	4.26888
0.264348	4.30848
0.26796	4.35072
0.271572	4.39032
0.275184	4.43256
0.278796	4.47216
0.282408	4.51176
0.28602	4.55136
0.289632	4.5936
0.293244	4.62
0.296856	4.6596
0.300468	4.6992
0.30408	4.73616
0.30576	4.77312
0.30828	4.80744
0.30996	4.84176
0.31164	4.87872
0.31332	4.91304
0.315	4.94736
0.31752	4.9764
0.3192	5.00544
0.32088	5.03448
0.3234	5.06352
0.32592	5.08992
0.32844	5.11896
0.33012	5.148
0.33264	5.17176
0.336	5.19816
0.33936	5.22456
0.34188	5.25096
0.34524	5.27736
0.3486	5.30376
0.35196	5.3328
0.35616	5.3592
0.35952	5.3856
0.36372	5.41464
0.36876	5.44104
0.37296	5.45952
0.37716	5.48592
0.3822	5.51232
0.3864	5.53872
0.39144	5.56776
0.39648	5.59416
0.40152	5.62056
0.4074	5.64696
0.41244	5.67072
0.41748	5.69448
0.42336	5.71824
0.42924	5.742
0.43428	5.76576
0.44016	5.78952
0.44604	5.81328
0.45108	5.83704
0.45696	5.8608
0.46284	5.88456
0.46788	5.90832
0.47376	5.93208
0.4788	5.95848
0.48468	5.98488
0.49056	6.01128
0.49728	6.03768
0.504	6.06408
0.51072	6.09048
0.51744	6.11952
0.52332	6.1512
0.53004	6.18288
0.53676	6.204
0.54348	6.23568
0.5502	6.26736
0.55608	6.29904
0.5628	6.33072
0.56868	6.3624
0.5754	6.39408
0.58128	6.42576
0.58716	6.4548
0.59304	6.48648
0.59892	6.51816
0.6048	6.54984
0.61068	6.58152
0.61572	6.6132
0.62076	6.64224
0.6258	6.67392
0.63084	6.7056
0.63588	6.74784
0.64008	6.78744
0.64512	6.82704
0.64932	6.86928
0.65352	6.90888
0.65772	6.94848
0.66192	6.97752
0.66528	6.99864
0.66864	7.01976
0.672	7.04088
0.6762	7.062
0.67956	7.08312
0.68208	7.09896
0.6846	7.10424
0.68712	7.10952
0.69048	7.1148
0.69216	7.12008
0.69468	7.12536
0.69636	7.13064
0.69888	7.13856
0.69972	7.14648
0.7014	7.1544
0.70224	7.16232
0.70392	7.17024
0.70476	7.17816
0.7056	7.18872
0.7056	7.20192
0.70644	7.21512
0.70644	7.22832
0.70644	7.24152
0.70644	7.25472
0.70644	7.26792
0.7056	7.2864
0.7056	7.30488
0.70476	7.32336
0.70392	7.34184
0.70392	7.36032
0.70308	7.37616
0.70224	7.3524
0.7014	7.30224
0.70056	7.25472
0.69972	7.22304
0.69888	7.17552
0.69804	7.128
0.6972	7.07784
0.69552	7.0224
0.69468	6.96432
0.69384	6.90624
0.69216	6.8508
0.69132	6.79272
0.68964	6.73464
0.6888	6.68448
0.68712	6.6396
0.68544	6.59208
0.68376	6.5472
0.68208	6.49968
0.67956	6.4548
0.67788	6.40992
0.67536	6.36504
0.67368	6.3228
0.67116	6.28056
0.66864	6.23568
0.66612	6.19344
0.6636	6.14856
0.66192	6.10368
0.6594	6.0588
0.65688	6.01392
0.65436	5.96904
0.65184	5.92416
0.64932	5.87928
0.6468	5.8476
0.64428	5.80272
0.64176	5.75784
0.63924	5.71296
0.63756	5.66808
0.63504	5.62056
0.63252	5.57568
0.63084	5.53608
0.62832	5.49384
0.62664	5.45424
0.62496	5.412
0.62328	5.3724
0.6216	5.3328
0.61992	5.29056
0.61908	5.2536
0.61824	5.214
0.6174	5.1744
0.61656	5.1348
0.61572	5.0952
0.61572	5.0556
0.61572	5.016
0.61488	4.9764
0.61488	4.93416
0.61488	4.89456
0.61488	4.85496
0.61572	4.81272
0.61572	4.77312
0.61572	4.73352
0.61572	4.69392
0.61572	4.66488
0.61488	4.62528
0.61404	4.58568
0.61404	4.54608
0.6132	4.50912
0.61152	4.4748
0.60984	4.43784
0.609	4.40352
0.60732	4.36656
0.6048	4.33224
0.60312	4.3032
0.6006	4.27416
0.59808	4.24512
0.59556	4.21872
0.5922	4.18968
0.58884	4.16064
0.58632	4.13424
0.58212	4.10784
0.57876	4.08408
0.5754	4.05768
0.57204	4.03128
0.56784	4.00488
0.56364	3.97848
0.55944	3.95208
0.55524	3.92568
0.55104	3.89664
0.54684	3.87024
0.54264	3.84384
0.5376	3.81744
0.5334	3.79632
0.52836	3.76992
0.52416	3.74088
0.51912	3.71448
0.51408	3.68544
0.50988	3.6564
0.50484	3.63
0.4998	3.60096
0.4956	3.57456
0.49056	3.54552
0.48552	3.51648
0.48132	3.49008
0.47628	3.46104
0.47124	3.432
0.46704	3.40032
0.462	3.36864
0.45696	3.3396
0.45276	3.30792
0.44772	3.27888
0.44268	3.24456
0.43848	3.2076
0.43344	3.17064
0.4284	3.13368
0.42336	3.09936
0.41832	3.0624
0.41328	3.02544
0.40908	2.98584
0.40404	2.94624
0.39816	2.91984
0.39312	2.88288
0.38808	2.84328
0.38304	2.80368
0.378	2.76408
0.37212	2.72712
0.36708	2.68752
0.3612	2.64792
0.35616	2.61096
0.35028	2.57136
0.34524	2.5344
0.33936	2.4948
0.33348	2.4552
0.32844	2.41824
0.32256	2.37864
0.31668	2.33904
0.31164	2.30208
0.30576	2.26248
0.30072	2.22288
0.29484	2.18592
0.2898	2.14632
0.28392	2.10672
0.27888	2.06712
0.27384	2.02752
0.26796	1.98792
0.26292	1.94832
0.25788	1.90872
0.25284	1.86912
0.24696	1.82952
0.24192	1.80048
0.23688	1.7556
0.23184	1.71072
0.2268	1.66584
0.22176	1.62096
0.21672	1.57608
0.21084	1.5312
0.2058	1.48368
0.20076	1.43088
0.19572	1.38072
0.19068	1.32792
0.18564	1.27776
0.1806	1.22496
0.17556	1.1748
0.17052	1.12464
0.16548	1.07448
0.16044	1.02432
0.1554	0.97416
0.15036	0.924
0.14532	0.87384
0.14028	0.82896
0.13524	0.78672
0.1302	0.74184
0.12516	0.69696
0.12012	0.65208
0.11508	0.6072
0.11004	0.56496
0.105	0.52536
0.09996	0.48576
0.09492	0.45672
0.08988	0.41712
0.08484	0.37752
0.0798	0.33528
0.07476	0.29832
0.06972	0.26136
0.06468	0.2244
0.05964	0.18744
0.0546	0.15048
0.04956	0.11352
0.04452	0.08184
0.03948	0.05544
0.03444	0.02904
0.0294	0
0.02436	0
0.01932	0
0.01428	0
0.00924	0
